# Supplementary material for: Survival analysis of patients with advanced non-small cell lung cancer receiving EGFR-TKI treatment of Yunnan in southwestern China: a real-world study
Source: Front Oncol. 2023 Oct 10;13:1156647. doi: 10.3389/fonc.2023.1156647 (PMC10597689; doi:10.3389/fonc.2023.1156647)
Supplement: Supplementary file 2 [file Table_1.xlsx]

## Sheet: 统计表格
Case	Gender（1Male，2female）	Ages	Xuanwei （0 NO，1YES）	Regions（0 Han，1Minority）	BMI	Smoking history（0 NO，1YES）	Drinking history（0 NO，1YES）	Hypertention history（0 NO，1YES）	Diabetes history（0 NO，1YES）	Lung cancer family history（0 NO，1YES）	Brain metastasis（0 NO，1YES）	Clinical stage	Type of EGFR mutation.（0:no mutation；1:19-Del;2:21-L858R；3：G719；4：L861Q；5:20-ins；6：s768I；7：T790M；8：G719+L861Q;9:G719+s768I;10：s768I+790M;11:L858R+S768I;12:19Del+T790m）	Types of genetic testing specimens（1blood；2tissue；４cells）	PFS (months)	PFS（1Yes，0 No）	OS（months）	OS(（1Yes，0 No）
1	1	72	0	1	25.4028	0	1	0	0	0	1	4	2	2	5.7	1	13.7667	1
2	1	64	0	0	23.8751	0	0	0	0	0	0	4	2	2	20.4667	1	34.7	0
3	2	47	0	0	20.7612	0	0	0	0	0	0	4	8	2	21.9667	0	22.9333	1
4	1	51	1	0	25.5102	1	1	0	0	0	0	4	8	2	23.5333	1	23.5333	0
5	2	64	0	0	26.8386	0	0	0	0	0	0	3b	1	2	8.43333	1	25.7667	0
6	2	64	0	0	20.7612	1	1	1	0	0	0	4	1	2	25.7667	1	73.3667	0
7	2	76	0	0	22.3133	0	0	1	0	0	1	4	2	2	13.6333	1	17.6667	1
8	1	54	0	0	17.7557	1	1	0	0	0	1	4	2	2	14.8333	1	28.8333	1
9	1	61	1	0	22.8374	0	0	0	0	0	0	4	3	2	22.3333	1	26.1	0
10	2	48	0	0	25.204	0	0	0	0	0	0	3b	1	2	19.3	1	19.3	0
11	2	62	0	0	21.9899	0	0	0	0	0	0	4	2	1	18.9	1	64.5	1
12	2	58	0	0	20.5761	0	0	0	0	0	0	4	2	2	15.4333	0	15.4333	0
13	1	40	1	0	24.8016	0	0	0	0	0	0	4	1	4	34.1	0	34.1	0
14	2	67	0	0	20.8889	0	0	0	0	0	1	4	1	2	49.6333	0	65.8667	0
15	1	46	0	0	23.04	1	1	0	0	0	0	3b	1	1	40.3333	1	65.7333	0
16	1	75	0	0	20.7612	1	0	1	0	0	0	4	1	2	22.6667	0	47.3	0
17	2	42	0	0	20.5457	0	0	0	0	0	0	4	1	2	5.1	1	5.1	0
18	2	64	0	0	17.2248	0	0	0	0	0	1	4	7	1	14.9333	1	36.9333	1
19	2	46	1	0	29.2969	0	0	0	1	0	0	3b	2	1	14.2333	1	39.8333	0
20	1	70	1	0	24.2382	0	0	0	0	0	1	4	2	1	10.1	1	44.6	1
21	1	40	0	0	25.5102	0	0	0	0	0	0	4	1	1	6.93333	1	10.1	1
22	2	45	1	0	26.079	0	0	0	0	0	0	4	1	2	16.5667	0	16.5667	0
23	1	42	1	0	22.8571	1	1	0	0	0	1	4	2	1	12	1	32.5	1
24	2	28	0	1	16.5289	0	0	0	0	0	1	4	7	1	16.9333	1	52.6333	0
25	2	71	0	0	26.0204	0	0	0	0	0	1	4	2	1	18.9333	0	18.9333	0
26	1	51	0	1	27.2817	1	1	0	0	0	0	4	1	1	9.2	1	14.6667	0
27	1	61	0	0	27.102	0	1	0	0	0	0	4	2	1	4.9	0	4.9	0
28	2	51	1	0	16.6493	0	0	0	0	0	0	4	3	2	24.3667	0	24.3667	0
29	2	74	1	0	33.3333	0	0	1	1	0	0	4	1	1	10.2333	1	10.2333	0
30	2	47	0	0	23.3067	0	0	0	0	0	1	4	1	2	66.1333	0	66.1333	0
31	2	52	1	1	26.0204	0	0	0	0	0	1	4	1	1	14.8667	1	14.8667	0
32	1	44	0	1	29.0688	0	1	0	0	0	0	4	2	2	3.03333	1	42.5667	1
33	2	47	0	0	22.0317	0	0	0	0	0	0	4	2	1	21.5667	1	58.1667	0
34	2	67	0	0	21.3333	0	0	0	0	0	0	4	2	4	19.3667	1	55.3667	1
35	2	50	0	0	19.9792	0	0	0	0	0	0	4	2	1	29.8	1	29.8	0
36	1	57	0	0	23.8754	1	1	0	1	0	0	4	1	2	30.4333	1	30.4333	1
37	1	61	0	0	26.3656	1	1	0	0	0	0	3b	2	2	19.9333	1	36.6	1
38	1	63	0	0	25.1559	0	0	1	0	0	0	4	1	1	8.7	1	16.1667	1
39	1	80	0	0	22.0386	1	0	0	0	0	0	4	1	1	1.5	1	25.6	1
40	1	52	0	1	22.0317	1	1	1	0	0	0	4	1	1	51.5333	1	51.5333	0
41	1	49	0	1	24.0346	1	0	0	0	0	0	4	1	1	40.6	0	48.9333	0
42	1	62	0	0	24.8163	1	1	1	0	0	0	4	1	1	42.6667	1	20.4333	1
43	1	62	0	0	20.0796	0	0	1	0	0	0	3b	1	1	33.2333	1	50.6667	0
44	2	37	0	0	17.9688	0	0	0	0	0	1	4	1	2	37.8667	0	37.8667	0
45	2	67	0	0	19.5609	0	0	0	0	0	0	4	1	1	34.7667	1	58.3333	0
46	2	41	1	0	25.1486	0	0	0	0	0	0	3b	1	2	4.33333	1	40.5	1
47	2	51	1	0	27.5556	0	0	1	1	0	1	4	6	1	13	1	13	0
48	2	64	1	0	17.7778	0	0	0	0	0	0	4	2	2	31.3667	1	31.3667	1
49	2	75	0	0	20.3954	0	0	1	0	0	0	4	1	1	21.4667	1	36.7667	0
50	2	42	1	0	21.7193	0	0	0	0	0	0	4	1	1	12.6	1	48.9667	0
51	2	45	0	0	20.5442	0	0	0	1	0	1	4	1	1	4.2	1	6.2	0
52	2	53	0	1	23.833	0	0	0	0	0	0	4	1	4	10.4667	1	57.3667	0
53	2	51	0	0	22.0386	0	0	1	0	0	0	4	1	2	33.9	1	51.1	1
54	2	64	1	0	18.75	0	0	0	0	0	0	4	9	1	5.83333	1	38.4667	1
55	2	49	0	1	28.0404	0	0	0	0	0	1	4	1	1	3.93333	1	48.5333	0
56	1	58	0	0	26.1286	1	1	1	0	0	0	4	1	4	16.5667	1	57	0
57	1	53	0	0	22.7732	1	0	1	0	0	0	4	1	2	38.6	0	34.7667	0
58	1	65	0	0	24.8016	1	0	0	0	0	0	4	1	1	5.3	0	5.3	0
59	1	50	1	0	20.7612	1	0	0	0	0	0	4	2	2	47	0	55.3333	0
60	2	56	1	0	21.3593	0	0	0	0	0	0	3b	8	2	2.86667	1	2.86667	0
61	1	69	0	0	20.0796	0	0	1	0	0	1	4	1	1	8.26667	1	49.6667	0
62	1	45	0	0	17.0068	1	1	0	0	0	0	4	1	2	5.23333	1	5.23333	0
63	1	67	0	0	25.2826	1	1	0	0	1	0	4	2	1	20.3	1	27.6	1
64	1	63	0	0	26.986	0	0	1	0	0	1	4	2	2	21.2	1	54.6667	0
65	2	46	0	0	20.7612	0	0	0	0	1	0	4	1	1	19.0333	1	30.4667	1
66	2	63	0	0	18.3594	0	0	0	0	0	0	4	1	2	44.1333	0	53.4667	0
67	2	67	0	0	28.7201	0	0	1	0	0	0	4	1	2	44.7333	0	44.7333	0
68	1	69	0	0	28.0557	1	1	1	0	0	0	4	1	2	7.86667	1	18.6333	1
69	1	69	0	0	23.0469	1	1	0	0	0	0	4	1	1	15.1667	1	31.4333	1
70	2	37	0	1	22.8624	0	0	0	0	0	0	4	2	1	35.5	1	51.9	0
71	1	65	0	0	27.6361	0	0	1	0	0	0	4	2	2	41.5667	1	53.9667	0
72	2	45	0	1	21.79	0	0	0	0	0	1	4	2	2	37.1333	1	40.2667	1
73	1	70	0	0	25.7117	0	0	1	0	0	0	4	1	4	12.1667	1	43.4667	1
74	2	47	0	0	18.3143	0	0	0	0	0	0	4	1	2	16.1333	1	32.7333	1
75	2	48	0	0	21.3593	1	1	0	0	0	1	4	1	1	24.0333	1	52.1667	0
76	2	72	0	1	23.4224	0	0	1	0	0	1	4	2	2	1.8	1	25.3	0
77	2	55	0	0	18.7305	0	0	1	0	0	0	4	2	1	27.0667	1	39.9667	1
78	2	64	0	1	17.4818	0	0	0	0	0	1	4	1	2	13.9667	1	13.9667	0
79	1	58	0	0	16.609	1	1	0	0	0	0	4	1	2	18.1667	1	44.3333	1
80	2	68	1	0	20.9644	0	0	0	0	0	0	4	2	2	24.0333	1	44.5333	0
81	2	41	0	0	23.4375	0	0	0	0	0	0	4	1	4	31.9	0	40.2333	0
82	2	62	0	0	21.3039	0	0	0	0	0	1	4	2	2	15.3333	1	42.7	0
83	2	68	0	0	26.0375	0	0	1	0	0	0	4	1	1	17.1	1	43.5667	1
84	2	46	0	0	17.898	0	0	0	0	0	0	3b	1	2	25.0667	1	41.8	1
85	1	69	0	0	19.3772	0	0	1	0	0	0	4	1	1	13.2667	1	34.5333	1
86	2	44	1	0	21.2279	0	0	0	0	0	0	4	1	2	42.5	0	50.8333	0
87	1	63	0	0	25.7117	1	0	0	0	0	0	4	1	2	32.6333	0	40.9333	0
88	2	58	0	0	22.7694	0	0	0	1	0	0	4	1	2	4.36667	1	38.6667	0
89	2	64	0	0	22.4323	0	0	0	0	0	1	4	1	1	8.16667	1	28.6333	1
90	2	55	0	0	24.5243	0	0	0	0	0	0	4	1	2	31.0667	0	31.0667	0
91	1	59	0	0	30.4498	0	1	1	0	0	0	4	1	2	13.8667	1	40.4667	0
92	2	55	0	0	24.7475	0	0	0	0	0	0	4	1	1	16.3	1	52.9333	0
93	2	56	0	0	24.0346	0	0	0	0	0	0	4	1	2	24.4	1	49.9	0
94	2	64	0	0	18.6115	0	0	1	0	0	1	4	1	1	11.6333	1	25.4333	1
95	2	58	0	0	23.3726	1	1	0	0	0	0	4	1	2	25.4	0	26	0
96	1	92	0	0	25.9516	1	0	0	0	0	0	4	1	2	21.5333	1	25.5333	1
97	1	65	0	0	28.9062	1	1	0	0	0	0	4	2	2	5.9	1	25.6333	1
98	1	55	0	0	25.6055	1	1	1	0	0	0	4	8	2	23.3333	1	42.3667	0
99	1	53	0	0	23.8281	0	0	0	0	0	0	4	1	1	14.1333	1	65.1	0
100	2	55	0	0	22.2656	0	0	0	0	0	0	3b	2	2	13.8	1	41.1333	0
101	2	70	0	0	28.5375	0	0	1	0	0	0	4	2	2	18.4	1	34.8333	0
102	2	43	0	0	21.4844	0	0	0	0	0	1	4	1	1	12.7667	1	47.4	0
103	1	61	0	0	18.9069	1	1	0	0	0	0	4	2	2	14.4667	1	48.1667	0
104	1	46	1	0	22.6562	1	0	0	0	0	0	4	8	2	30.6667	1	49.1	0
105	1	54	0	0	23.8751	0	1	0	0	0	0	3b	2	2	14.8667	1	40.4333	0
106	2	62	0	0	25.0361	0	0	0	0	0	1	4	1	1	23	1	48.6333	0
107	2	39	0	0	19.9219	0	0	0	0	0	0	4	1	4	16.5	1	34.3	1
108	2	51	1	0	25.8065	0	0	0	0	0	1	4	1	1	33.3	1	45.7333	0
109	1	42	0	1	26.4463	0	0	0	0	0	0	4	1	2	27.3667	1	27.3667	1
110	2	61	0	0	18.662	0	0	1	0	0	0	4	4	2	4.03333	1	6.23333	1
111	2	70	1	0	24.5578	0	0	0	0	0	0	4	1	2	12.8667	1	39.2667	1
112	1	56	0	0	19.0311	1	0	0	0	0	0	4	2	1	13.0333	1	48.8667	0
113	2	55	0	0	28.3632	0	0	0	0	0	1	4	1	1	40.6	0	47.9333	0
114	2	45	1	0	21.5045	0	0	0	0	0	0	4	8	2	39.6	0	46.9333	0
115	2	58	0	0	25	0	0	0	0	0	1	4	2	1	37.3333	1	47.7	0
116	1	74	0	0	20.7612	1	1	0	0	0	0	4	2	1	10.4	1	10.4	1
117	1	53	1	0	24.5675	1	1	0	0	0	1	4	8	2	11.0333	1	11.0333	1
118	2	49	0	0	19.2277	0	0	0	0	0	1	4	1	2	8.3	1	47.2667	0
119	2	54	0	0	24.9108	0	0	0	0	0	1	4	1	2	33.5	1	72.1	1
120	2	59	0	0	23.3091	0	0	1	0	0	0	4	2	1	9.56667	1	39.6	1
121	1	48	0	0	18.026	0	0	0	0	0	0	4	1	2	13.4667	1	38.5	0
122	2	49	0	0	24.974	0	1	0	0	0	0	4	2	2	16.4	1	38.7333	0
123	2	59	0	1	25.4767	0	0	1	0	0	0	4	2	2	13.3667	1	46.5	0
124	1	56	0	0	23.0469	1	0	1	0	0	0	4	2	4	3.2	1	20.0667	0
125	2	54	0	1	26.1719	0	0	1	0	0	0	3b	2	2	32.3333	1	39.4667	1
126	2	66	0	0	21.4573	0	0	0	0	0	0	4	1	2	19.3333	1	46.9333	0
127	1	60	1	0	24.7676	1	1	0	0	0	0	4	2	2	17.8	1	38.5	1
128	2	47	1	0	21.0517	0	0	0	0	0	1	4	1	1	18.5	1	21.9667	0
129	2	47	0	1	19.5312	0	0	0	0	0	0	4	2	1	13.8667	0	13.8667	0
130	1	52	1	1	22.0386	0	0	0	0	0	0	3b	1	2	27.9333	1	34.0667	0
131	1	60	0	0	23.5102	1	0	0	0	1	0	4	2	2	16.5	1	31.3667	1
132	1	55	1	0	20.4783	0	0	0	0	1	0	4	2	2	1.8	1	17.5667	1
133	1	58	0	1	22.8625	1	0	0	0	0	1	4	2	1	7.93333	1	21.5667	1
134	2	53	0	0	21.2279	0	0	0	0	0	1	4	1	2	11.1667	1	23.4667	1
135	2	51	0	0	16.937	0	0	0	0	0	1	4	8	2	2.93333	1	23.2667	1
136	1	55	0	0	24.1672	1	1	1	0	0	0	4	2	2	35.1	0	45.5	0
137	1	62	0	0	25.7812	0	0	0	0	0	0	3b	1	2	0	1	34.2667	1
138	2	57	1	1	24.4444	0	0	0	0	0	1	4	2	2	6.43333	1	6.43333	0
139	1	44	1	0	27.9155	1	1	1	0	0	0	4	1	2	9.46667	1	40.2	0
140	2	55	0	0	19.5312	0	0	0	0	0	0	4	2	2	13.1333	1	24.7	1
141	2	67	0	0	18.1312	0	0	1	0	0	1	4	1	1	20.1	1	24.9667	1
142	1	49	0	0	20.4382	1	1	0	0	0	0	4	1	1	12.2667	0	12.2667	0
143	2	50	0	0	22.2222	0	0	0	0	0	0	3b	1	2	11.0667	1	12.5333	0
144	2	44	0	0	20.5442	0	0	0	0	0	0	4	1	2	24.3667	1	24.3667	1
145	2	75	0	0	19.2234	0	0	0	0	0	0	4	1	4	37.9333	0	45.2667	0
146	1	49	0	0	22.5827	0	0	0	0	0	0	3b	1	2	19.9333	1	32.1	1
147	1	48	0	0	17.1563	1	1	0	0	0	0	4	1	1	10.8	1	39.5667	1
148	1	47	0	0	25.4694	1	1	0	0	0	1	4	2	1	18.4667	1	45.0667	0
149	2	79	0	0	21.6713	0	0	1	0	0	1	4	2	1	19.2	1	29.2	1
150	2	44	0	0	23.7332	1	0	0	0	0	0	3b	1	1	37.3333	0	20.0333	0
151	1	48	0	0	21.7776	0	0	0	0	0	1	4	2	2	14.6	1	27.8333	0
152	1	55	0	0	23.3355	0	1	1	0	0	0	4	2	1	5.63333	1	38.0667	1
153	1	71	0	0	21.6128	0	0	0	0	0	0	4	2	1	16.9667	1	44.5667	0
154	1	64	0	0	23.1206	1	0	1	0	0	0	4	1	2	1.16667	1	31.1333	1
155	2	38	0	0	16.8242	0	0	0	0	0	0	3b	2	2	6.03333	1	6.03333	0
156	2	52	0	0	23.2335	0	0	0	0	0	0	4	2	2	13.2333	1	24.4667	1
157	2	40	1	0	27.0552	0	0	0	0	0	1	4	8	2	35.0333	0	42.3667	0
158	1	48	0	0	33.0579	1	1	0	0	0	0	4	2	2	15.4	1	31.5667	1
159	2	36	0	1	18.4911	1	1	0	0	0	0	4	1	2	9.1	1	19.8667	0
160	2	53	0	1	19.6283	0	0	0	0	0	0	4	2	1	12.2333	1	28.9333	1
161	2	54	0	0	18.026	0	0	0	0	0	1	4	2	2	7.13333	1	14.2667	1
162	2	45	1	0	27.1809	0	0	0	0	0	1	4	2	2	10.1333	1	10.1333	0
163	1	58	0	0	29.0533	1	0	1	0	0	1	4	2	2	21	1	43.5333	0
164	2	66	0	0	24.341	0	0	0	0	0	0	3b	2	2	29	1	43.4333	0
165	1	63	0	0	20.1956	1	0	0	0	0	1	4	8	2	8.33333	1	21.9333	1
166	2	41	1	0	23.3726	0	0	0	0	0	1	4	1	2	12.3	1	19.7333	1
167	1	45	0	1	24.977	1	1	1	0	0	0	3b	1	2	9.63333	1	10.7667	1
168	1	58	1	0	19.1001	1	1	0	0	0	0	3b	2	1	6.5	0	6.5	0
169	1	40	0	1	18.3391	1	0	0	0	1	1	4	1	1	6.83333	1	6.83333	0
170	2	75	0	0	28.8889	0	0	0	0	0	0	4	1	2	9.5	1	42.6333	0
171	2	50	0	0	20.7612	0	0	0	0	0	0	4	1	1	11.2	1	21.1	1
172	1	44	1	0	27.1416	1	1	0	0	0	1	4	8	2	11.3	1	42.5333	0
173	1	62	0	0	20.7612	0	0	0	1	0	0	4	1	1	10.1333	1	19.7333	1
174	2	53	1	0	26.4024	0	0	0	0	0	1	4	2	2	16.2333	1	34.5333	0
175	2	69	0	1	24.7252	0	0	1	0	0	0	4	1	1	9.83333	1	47.8333	1
176	2	49	0	0	22.8928	0	0	0	0	0	0	4	1	2	35.3	0	42.6	0
177	2	51	0	0	15.8059	0	0	0	0	0	1	4	4	2	6.86667	1	21.1	0
178	1	76	0	0	22.2656	0	0	1	0	0	1	4	1	2	26.6	1	42	0
179	2	48	1	0	24.974	0	0	0	0	0	0	3b	8	2	34.9	0	42.2	0
180	2	62	1	0	20	0	0	0	0	0	0	3b	8	2	35.0667	0	17.7667	0
181	2	46	1	0	18.7305	0	0	0	0	0	1	4	1	2	10.7333	1	17.9667	0
182	1	60	1	0	22.4913	1	0	0	0	0	0	3b	1	2	2.53333	1	19.8	1
183	2	60	1	0	22.6667	0	0	0	0	0	1	4	1	2	34.7667	0	42.0667	0
184	1	47	1	0	20.7967	1	1	0	0	0	1	4	1	2	11.4667	1	12.5	1
185	1	33	0	0	20.7612	1	1	0	0	0	1	4	1	2	2.23333	1	2.23333	0
186	1	61	0	0	20.7612	1	1	0	0	0	1	4	1	1	31.6	1	37.4333	1
187	2	48	1	0	26.9149	0	0	0	0	0	0	3b	1	2	9.26667	1	17.2	1
188	2	56	0	1	16.4366	0	0	0	0	0	1	4	1	2	34.5	0	41.8333	0
189	2	42	0	1	24.0055	0	0	0	0	0	1	4	1	2	9.56667	1	27.5333	1
190	2	56	0	1	21.4844	0	1	0	0	0	0	4	2	4	31.7667	1	41.7333	0
191	2	55	0	0	20.7612	0	0	0	0	0	0	4	2	2	33.3667	0	16.0667	0
192	2	58	1	1	18.4202	0	0	0	0	0	0	4	1	2	21.3333	1	32.4667	0
193	1	57	0	0	25.0135	1	1	1	0	0	0	4	1	2	33.3333	1	38.4333	0
194	2	49	0	0	21.6311	0	0	0	0	0	0	4	1	2	25.3	1	36.1	0
195	2	62	1	0	24.4444	0	0	0	0	0	0	4	3	2	26.7	1	41.2	0
196	1	73	0	0	21.3039	0	0	1	0	0	1	4	2	2	10.1667	1	18.2333	1
197	1	53	1	0	22.231	0	0	0	0	0	1	4	8	2	12.2	1	30.5	0
198	1	56	0	1	24.7676	0	0	0	0	0	0	4	2	2	3.4	1	3.4	0
199	2	48	0	0	25.2363	0	0	1	0	0	0	4	2	2	2.56667	1	4.26667	0
200	1	62	0	1	22.231	1	1	0	0	0	0	4	2	1	22.2667	1	34.3	0
201	1	62	0	0	22.7732	1	1	0	0	0	0	4	1	2	8.26667	1	15.1333	1
202	2	49	1	0	18.7962	0	0	0	0	0	0	4	2	2	24.2	1	24.2	1
203	2	64	0	0	19.6506	0	0	1	1	0	0	4	1	2	17.2	0	21.9	0
204	1	63	0	1	18.9388	0	0	0	0	0	0	4	1	1	5.76667	1	17.9	1
205	2	47	1	0	17.5781	0	0	0	0	0	1	4	8	2	15.8667	0	20.5333	0
206	1	72	1	0	26.6667	0	0	0	0	1	0	4	2	2	15.9333	1	32.4333	0
207	2	43	0	1	20.7612	0	0	0	0	0	0	4	1	2	32.9667	0	36.0333	0
208	1	56	0	0	24.7676	0	0	0	0	0	0	4	2	2	27.3333	1	32	1
209	2	43	0	0	25.2363	0	0	0	0	0	0	4	2	2	17.6	1	36.8333	0
210	1	62	0	0	22.4913	1	1	0	0	0	0	4	1	2	15.1	1	32.5667	0
211	1	39	0	0	25.0995	0	0	0	0	0	1	4	1	2	11.7667	1	31.8667	1
212	2	47	1	0	22.7732	0	0	0	0	0	1	4	8	2	7.2	1	31.5	1
213	2	52	0	0	20.8889	0	0	0	0	0	1	4	8	2	7.26667	1	33.8333	1
214	2	54	1	0	29.5159	0	0	0	0	0	0	3b	1	2	3.23333	1	39	0
215	1	51	0	1	20.7612	1	0	0	0	0	0	4	1	1	20.7	1	39.8	0
216	2	79	0	0	25.7778	0	0	0	0	0	0	4	1	2	15	1	39.8333	0
217	2	45	0	0	26.5643	0	0	0	0	0	0	3b	1	2	5.76667	1	36.3	0
218	1	77	0	1	19.9792	0	0	0	0	0	0	4	1	4	0.8	1	0.8	0
219	2	62	1	0	24.2568	0	0	0	0	0	0	4	8	2	30.9	1	38.2333	0
220	1	52	0	1	21.875	1	0	0	0	0	0	4	2	4	12.6333	1	38.4667	1
221	2	72	1	0	19.4363	0	0	0	0	0	1	4	2	4	14.4667	0	14.4667	0
222	2	44	0	0	18.4265	0	0	0	0	0	1	4	2	2	8.1	1	22.7	1
223	1	64	0	0	25.6896	0	0	0	0	0	0	4	1	1	33.4667	1	33.4667	1
224	1	37	1	0	27.9155	0	0	0	0	0	0	4	2	2	11.1333	1	39.8	0
225	2	54	1	0	21.875	0	0	0	0	0	0	4	2	2	11.6333	1	17.0333	1
226	2	68	1	0	22.2222	0	0	1	1	0	0	3b	1	2	14.0333	1	38.6667	0
227	2	53	0	0	27.7344	0	0	1	0	0	1	3b	2	2	6.2	1	14.2667	0
228	2	58	0	0	19.8791	0	0	0	0	0	0	4	1	1	10.2667	1	38.8333	0
229	2	51	0	0	20.9566	0	0	0	0	0	0	4	2	2	12.0333	1	38.8333	0
230	2	46	0	0	24.8016	0	0	0	0	0	0	4	1	2	4.1	1	26.4333	0
231	2	54	0	1	20.7612	0	0	0	0	0	0	4	1	2	9.4	1	18.4333	0
232	1	64	0	0	22.7903	0	0	1	0	0	0	3b	1	1	6.7	1	19.3667	0
233	2	46	1	0	25.3906	0	0	0	0	0	1	4	2	1	8.16667	1	11.2667	1
234	2	54	0	0	20.3954	0	0	0	0	0	0	4	2	1	4.93333	1	36.6333	1
235	2	53	1	0	18.3655	0	0	0	0	0	0	4	2	1	8.4	1	24.6333	1
236	2	51	0	1	17.1875	0	0	0	0	0	1	4	1	2	4.63333	1	35.3333	0
237	2	58	1	0	26.9531	1	1	0	0	0	1	3b	1	1	15.3	1	15.3	1
238	2	47	1	0	20.7612	0	0	0	0	0	0	4	8	2	22.7333	1	28.8333	1
239	1	65	0	0	25.5102	1	0	0	0	0	0	4	2	2	29.0333	0	36.3667	0
240	2	49	1	0	21.0938	0	0	0	0	0	1	4	1	1	37.0333	1	37.0333	1
241	2	72	0	0	26.5625	0	0	1	0	0	0	4	2	2	43.6667	1	49.9667	0
242	1	62	0	0	26.2227	1	1	0	0	0	0	4	2	2	5.1	1	14.9333	1
243	1	55	1	0	24.7409	1	1	0	0	0	0	4	3	2	25.6	0	37	0
244	1	44	0	0	25.3069	1	0	0	0	0	0	3b	1	4	3.06667	1	36.2	0
245	2	45	0	1	20.5693	0	0	0	0	0	0	4	1	2	11.3333	1	28.6	0
246	2	51	0	1	20.7612	0	0	0	0	0	0	4	2	2	7.16667	1	27.4667	0
247	2	43	1	0	21.5019	0	0	0	0	0	0	3b	1	2	7.63333	1	28.5667	0
248	1	52	1	0	20.7612	1	0	0	0	0	0	4	3	2	15.0333	1	36.5667	0
249	1	47	0	0	21.3382	0	0	0	0	0	0	4	1	2	11.2	0	11.2	0
250	2	71	0	0	16.7969	0	0	1	0	0	1	4	1	2	15.4333	1	28.7	1
251	1	49	0	1	20.7612	1	1	0	0	0	0	4	2	2	7.16667	1	34.7667	1
252	1	61	0	0	21.875	1	1	0	0	0	0	4	1	1	1.9	1	6.26667	1
253	1	40	0	0	26.2976	1	0	0	0	0	0	4	1	1	7.13333	1	19.3333	0
254	2	62	0	0	25.0361	0	0	1	0	0	0	4	2	1	27.4667	1	33.9667	0
255	2	68	0	1	22.7694	1	1	0	0	0	0	4	2	4	4.13333	1	19.4667	0
256	2	55	1	0	24	0	0	0	0	0	0	3b	8	2	11.7	0	28	0
257	1	66	0	0	25.3906	1	0	0	0	0	1	4	2	1	1.8	1	27.5333	0
258	2	43	0	0	23.5883	0	0	0	0	0	1	4	1	2	22.0333	1	22.0333	1
259	2	65	1	0	22.2222	0	0	0	0	0	0	4	8	2	1	1	11	1
260	1	61	0	0	22.4913	1	1	0	0	0	0	4	2	2	24.1667	0	35.9333	0
261	1	75	0	0	19.2672	1	1	1	0	0	0	4	1	2	22.1667	1	35.6	0
262	2	64	0	1	21.0938	0	0	0	0	0	0	4	2	2	12.2	1	35.2667	0
263	2	79	0	1	20.3125	0	0	1	0	0	0	4	1	2	20.2	1	20.2	1
264	2	51	0	0	25.8065	0	0	0	0	0	1	4	9	1	8	1	34.9333	0
265	1	46	0	0	21.9713	0	0	0	0	0	0	4	1	1	17.6333	1	26.1333	1
266	1	49	0	0	20.7612	1	0	0	0	0	1	4	1	1	22.3667	1	22.3667	1
267	2	53	0	1	22.4323	0	0	0	0	0	1	4	1	2	14.5667	1	17.7333	1
268	1	68	0	0	20.5693	0	1	0	0	0	1	4	2	2	3.5	1	27.0667	0
269	1	41	0	0	25.7117	1	1	0	0	0	0	4	1	2	3.5	1	34.6	0
270	1	61	1	0	27.0051	1	1	0	0	0	0	4	2	4	2.53333	1	31.6333	0
271	2	61	0	0	25.7778	0	0	1	0	0	0	4	2	2	12.5333	1	16	1
272	1	61	1	0	25.6055	1	1	1	0	0	0	4	8	2	15.3	0	33.7667	1
273	2	55	0	0	21.0828	0	0	0	0	0	0	4	2	1	13.7667	1	13.7667	1
274	2	67	0	1	22.8928	1	0	0	0	0	0	3b	1	2	12.8333	1	12.8333	1
275	2	53	0	0	29.6875	0	0	0	0	0	0	4	2	1	14.2	1	34.2667	0
276	2	53	0	1	26.6728	0	0	1	0	0	0	4	1	2	26.6333	0	34.9667	0
277	2	49	0	0	21.0938	0	0	0	0	0	1	4	2	2	8.13333	1	10.6667	1
278	2	60	1	0	18.2222	0	0	0	0	0	0	4	9	2	26.4	0	34.7333	0
279	2	63	0	0	20.5457	0	0	0	0	0	0	4	1	2	20.4667	1	26.6	0
280	1	64	0	0	17.5781	0	0	0	0	0	1	4	1	2	16.5333	1	16.5333	1
281	1	56	0	1	27.0538	0	0	0	0	0	0	4	2	4	5.03333	1	10.7	0
282	1	69	0	0	17.301	1	1	0	0	0	1	4	1	2	8.1	1	12.4333	1
283	2	64	1	0	20.7612	0	0	0	0	0	0	4	9	2	25.0667	0	33.4	0
284	1	54	0	0	17.9151	1	0	0	0	0	0	4	2	2	10.9667	1	34.5333	0
285	1	53	0	0	27.5482	1	1	0	0	0	1	4	2	1	7.16667	1	34.7667	1
286	2	47	0	0	20.9366	0	0	0	0	0	1	3b	2	2	26.5667	1	33.0667	0
287	2	64	0	0	18.1787	0	0	0	0	0	1	4	1	2	22.0333	1	34.5	0
288	2	54	0	0	23.03	0	0	0	0	0	0	4	2	1	6.13333	1	7.23333	0
289	1	42	0	0	24.4646	1	1	0	0	0	1	4	1	2	5	1	11.1667	1
290	1	76	0	1	15.3697	0	0	1	0	0	0	4	1	2	8.9	1	16.9667	1
291	2	48	1	0	25.3333	1	1	0	0	0	0	4	2	1	4.4	1	22.1667	1
292	2	61	0	0	19.2234	0	0	1	0	0	0	4	1	2	16.2667	1	32.7667	1
293	1	55	0	0	21.048	1	1	0	0	0	1	3b	2	1	19.2667	1	19.2667	1
294	2	54	0	0	22.8928	0	0	0	0	0	0	4	2	2	22.7	1	33.1333	0
295	2	45	0	0	20.3125	0	0	0	0	0	1	4	2	1	7.93333	1	26.4333	1
296	1	73	0	1	18.7783	1	1	1	0	0	0	4	9	2	28.6	1	28.6	1
297	1	47	0	0	20.3125	1	1	0	0	0	0	4	1	2	5	1	22.4667	1
298	1	60	0	1	21.0772	1	1	0	0	0	0	4	2	2	6.83333	1	19.9667	1
299	1	68	0	1	18.75	0	0	0	0	0	0	3b	2	1	10	1	10	1
300	1	53	0	0	23.4375	1	1	0	0	0	1	3b	1	1	7.1	1	24.9667	1
301	2	52	0	0	19.2277	0	0	1	0	0	0	4	1	2	26.2667	0	33.6333	0
302	1	64	0	0	27.5482	1	0	0	1	0	0	4	1	1	1.26667	1	0.8	1
303	2	56	0	1	20.4082	0	0	0	0	0	0	4	2	2	12.0667	1	17.0667	1
304	2	64	0	0	22.0317	1	1	1	0	0	0	4	2	1	17.1667	1	17.1667	1
305	2	38	0	0	23.0469	0	0	0	0	0	1	4	1	2	28.2	1	33.5333	0
306	1	67	0	1	23.3844	0	0	0	0	0	0	4	1	1	30.2667	1	31.5333	0
307	1	64	0	0	24.2215	1	1	0	0	0	0	4	1	4	8.83333	0	8.83333	0
308	1	38	0	0	21.5139	0	0	0	0	0	0	4	1	1	21.9667	1	20.9333	1
309	2	65	1	0	22.719	0	0	0	0	0	0	4	2	1	20.6667	1	33.1333	0
310	1	49	0	1	21.6713	0	1	0	0	0	0	4	1	1	6.8	1	24.7333	0
311	2	71	0	1	22.6667	0	0	0	0	0	0	4	1	1	6.96667	1	21.0667	1
312	2	53	1	0	25	0	0	0	0	0	1	4	1	2	17.9333	1	24.0667	0
313	1	60	1	0	20.5457	1	1	0	0	0	0	4	2	2	6.86667	1	12.4	1
314	1	55	0	0	24.2215	1	1	0	0	0	0	4	1	2	5.53333	1	16.9	1
315	2	55	0	0	24.4444	0	0	0	0	0	0	4	2	2	6.06667	1	17.8333	1
316	2	48	0	1	20.8117	0	0	0	0	0	0	4	1	1	13.1667	1	34.8333	0
317	1	45	1	0	20.7031	1	0	0	0	0	0	4	2	2	29.1	0	37.4333	0
318	2	68	0	0	21.0938	0	0	0	1	0	1	4	2	1	20.2333	1	47.2	1
319	2	56	0	1	17.6309	0	0	0	0	0	0	4	1	2	6.86667	1	10.8667	0
320	1	45	0	0	25.9107	0	1	0	0	0	0	4	1	1	10.7	1	39.6333	1
321	2	50	1	0	28.3531	0	0	0	0	0	1	4	3	2	8.6	1	18.2	1
322	2	68	0	0	26.0375	0	0	1	0	0	0	4	2	1	4.46667	1	43.2	1
323	1	58	0	0	22.4913	1	1	0	0	0	0	4	1	2	33.0667	1	33.0667	1
324	1	51	0	0	23.8751	1	1	0	0	0	0	4	2	2	6.3	1	18.0333	1
325	1	48	0	0	23.2335	1	1	0	0	0	1	4	1	1	19.2	1	34.5333	1
326	1	44	1	0	27.3797	0	0	0	0	1	1	4	2	1	26.6667	1	27.2667	1
327	1	62	0	0	19.9594	0	0	0	0	0	0	4	2	1	11.6333	1	27.7	1
328	1	46	0	0	20.7612	1	0	0	0	0	0	4	1	1	15.5333	1	34.5667	1
329	2	75	0	0	22.9719	0	0	1	1	0	0	4	3	2	2.03333	1	14.9333	1
330	2	52	0	0	20.0288	0	0	0	0	0	1	4	1	1	7.9	1	7.9	1
331	2	31	0	1	20.7612	0	0	0	0	0	0	4	1	2	8.23333	1	30.2667	1
332	1	49	0	0	20.7612	1	0	0	0	0	0	4	1	2	23.3333	1	23.3333	1
333	2	72	0	0	23.4221	0	0	0	0	0	0	4	1	1	9.43333	1	18.1333	1
334	1	71	0	0	31.8878	1	1	1	0	0	0	4	1	4	2.53333	1	25.0667	1
335	2	57	1	0	23.833	0	0	0	0	0	0	4	2	2	8.43333	1	22.3	1
336	1	66	0	0	22.0386	1	0	0	0	0	0	4	1	4	14	1	18.9333	1
337	1	53	0	1	27.6817	1	1	1	0	0	0	3b	2	2	10.9	1	13.3667	1
338	1	54	0	0	23.6244	1	1	0	0	0	1	4	1	1	6.4	1	6.4	1
339	2	67	0	0	20.4518	0	0	0	0	0	0	4	1	2	1.2	1	23.2667	1
340	1	54	1	1	25.6055	1	0	1	0	1	0	4	2	1	0.4	1	21.5333	1
341	1	48	0	0	23.5078	0	0	0	0	0	0	4	2	2	16.9	1	19.9333	1
342	2	69	1	0	21.9388	0	0	0	0	0	0	4	2	2	15.9333	1	21.8	1
343	2	54	0	0	19.5312	0	0	0	0	0	0	4	1	4	12.8333	1	12.8333	1
344	2	49	0	0	25.7117	0	1	0	0	0	1	4	1	2	11.3	1	18.3667	1
345	2	40	1	0	22.0386	0	0	0	0	0	0	4	2	1	2.2	1	12.7333	1
346	2	55	0	0	22.0317	0	0	0	0	0	1	4	1	4	12.5333	1	15.3	1
347	2	59	0	0	20.1733	0	0	0	0	0	0	4	2	1	10.6667	1	12.2	1
348	2	68	0	0	25.3331	0	0	1	0	0	0	4	2	2	4.56667	1	7.36667	1
349	1	48	0	1	23.1837	1	1	0	0	1	1	4	1	2	6	1	9.7	1
350	2	78	0	0	28.3987	0	0	1	0	0	0	4	1	2	6.1	1	7.9	1
351	2	51	0	0	26.3465	0	0	0	0	0	1	4	2	1	6.43333	1	7.06667	1
352	1	67	0	0	19.487	0	0	0	0	0	0	4	5	1	3.43333	1	4.4	1
353	2	66	0	0	21.5019	0	0	0	0	0	0	4	1	2	10.3	1	17.8	1
354	1	72	0	0	20.7612	0	0	0	0	0	0	4	1	2	6.46667	1	10.9333	1
355	1	63	1	0	20.3125	1	1	0	0	0	0	4	2	4	7.8	1	17.9	1
356	1	76	0	0	16.955	0	0	0	0	0	0	4	1	2	9.5	1	12.6667	1
357	2	47	0	0	22.0604	0	0	0	0	0	0	4	2	2	5.86667	1	13.9667	1
358	2	70	0	0	13.7755	0	0	0	0	0	1	4	2	2	9.76667	1	10.2667	1
359	2	52	0	0	20.7612	0	1	0	0	0	0	4	3	2	2.8	1	15.1333	1
360	1	51	0	0	24.1672	1	1	0	0	1	1	4	8	2	5.13333	1	17.9667	1
361	2	56	0	0	28.0404	0	0	0	0	0	0	3b	4	2	11.2	1	13.3667	1
362	2	69	0	0	22.0604	0	0	0	0	0	1	4	2	1	22.0667	1	26.9667	1
363	2	56	0	0	20.7031	0	0	0	0	0	0	4	2	4	15.2	1	16.4	1
364	2	59	0	0	22.6562	0	0	0	0	0	0	4	2	1	2.7	1	5.73333	1
365	2	49	0	1	26.1719	0	0	0	0	0	0	3b	1	2	7.26667	1	16.8333	1
366	2	63	0	0	21.2084	0	0	0	0	0	1	4	2	2	1.73333	1	14.3667	1
367	2	60	0	0	24.5243	0	0	0	0	0	0	4	2	2	5.73333	1	13.1333	1
368	2	40	1	0	24.4444	0	0	0	0	0	0	4	8	2	7.13333	1	13.5	1
369	1	56	1	0	23.6652	1	1	0	0	0	1	4	2	2	9.96667	1	11.7667	1
370	1	53	0	1	21.5139	1	1	0	0	0	1	4	2	2	2.96667	1	7.03333	1
371	1	82	0	0	21.7193	1	0	1	0	0	0	4	1	1	2.26667	1	6.93333	1
372	1	78	0	0	20.202	1	0	0	0	0	0	4	2	2	6.56667	1	6.56667	1
373	2	59	0	1	22.8928	0	0	0	0	0	0	4	1	4	7.83333	1	7.83333	1
374	2	54	0	1	26.4381	0	0	0	0	0	1	4	1	2	8.9	1	8.9	1
375	1	61	0	0	20.0796	1	0	0	0	0	0	4	2	1	2.26667	1	2.56667	1
376	2	77	0	0	21.7778	0	0	0	1	0	0	3b	1	1	12.8333	1	13.3667	1
377	1	45	0	1	23.0469	1	1	0	0	0	1	4	1	1	6.1	1	19.5667	1
378	2	57	1	0	30.8084	0	0	0	0	0	0	4	2	2	1.23333	1	1.43333	1
379	1	64	0	0	23.8751	1	0	0	0	0	0	4	1	2	11.3	1	11.6	1
380	1	67	0	0	21.2585	1	0	0	0	0	1	4	2	2	9.13333	1	11.6	1
381	1	76	0	0	21.5019	1	0	0	0	0	0	3b	1	1	8.1	1	9.6	1
382	1	67	1	0	23.8367	1	1	1	0	0	0	4	3	2	12.9667	1	7.23333	1
383	2	63	0	1	24.4352	0	0	0	0	0	0	4	1	1	10.1333	1	19.2333	1
384	1	67	0	0	19.5965	0	1	0	0	0	1	4	2	2	2.83333	1	2.83333	1
385	2	69	0	1	23.8054	0	0	0	0	0	0	4	1	2	3.16667	1	9.66667	1
386	1	64	0	0	22.231	0	0	1	0	0	0	4	1	2	8.13333	1	8.13333	1
387	2	86	0	0	15.5223	0	0	0	0	0	0	4	2	2	6.06667	1	6.16667	1
388	1	73	0	0	19.9219	0	0	1	0	0	1	4	2	2	4.06667	1	4.9	1
389	2	70	0	1	14.8086	0	0	0	0	0	0	4	2	2	3	1	3	1
390	1	69	0	0	20.7612	0	0	1	0	0	0	4	1	1	16.8	1	17.5	1
391	2	64	0	0	25	0	0	0	0	0	0	4	1	1	6.76667	1	7.4	1
392	1	54	1	0	20.7612	1	1	0	0	0	0	4	3	1	12.1	1	12.1	1
393	2	61	0	0	22.719	0	0	0	0	0	0	4	1	1	8.3	1	8.33333	1
394	2	63	0	0	20.7612	0	0	1	0	0	1	3b	2	1	4.06667	1	15.6333	1
395	1	48	0	0	21.9136	1	1	0	0	0	0	4	1	2	5.03333	1	15.4	1
396	2	68	0	0	20.7612	0	0	1	1	0	0	4	1	1	2	1	2.26667	1
397	1	61	1	0	22.7732	1	0	1	0	0	0	4	2	4	16.5	1	16.5	1
398	1	71	0	0	23.8751	0	0	1	1	0	1	4	2	2	7.63333	1	7.63333	1
399	2	59	1	0	20.83	0	0	0	1	1	0	4	1	1	7.06667	1	14.2333	1
400	2	45	1	0	25.3333	0	0	0	0	0	0	4	1	1	17.2333	1	17.2333	1
401	2	41	0	0	20.7612	0	0	0	0	0	0	4	1	1	7.86667	1	14.8667	1
402	1	69	0	0	20.5688	1	1	0	0	0	0	4	2	2	2.7	1	16.2333	1
403	2	71	0	0	20.9572	0	0	1	0	0	0	4	1	4	8.93333	1	13.6667	1
404	2	52	0	0	21.3333	1	1	0	0	0	0	4	1	4	6	1	8.96667	1
405	2	49	1	0	31.2175	0	0	0	0	0	1	4	2	1	3.03333	1	3.56667	1
406	1	54	0	0	21.7193	1	1	0	0	0	0	3b	1	1	0.633333	1	0.633333	1
407	2	52	0	0	24.6094	0	0	1	0	0	1	4	1	2	4.26667	1	28.9333	1
408	2	45	0	0	23.3091	0	0	0	0	0	1	4	1	1	15.2	1	25.7	1
409	2	41	0	0	18.8271	0	0	0	0	0	1	4	2	1	3.86667	1	9.2	1
410	2	62	0	0	22.68	0	0	1	0	0	0	4	1	2	20.1	1	20.5667	1
411	1	72	0	0	20.7612	1	1	0	0	0	0	4	1	1	0.5	1	14.3333	1
412	2	66	0	1	20.7612	0	0	1	0	0	1	4	1	1	10.5667	1	20.8667	1
413	1	50	0	0	21.4844	1	1	0	0	0	0	4	1	2	6.33333	1	6.33333	1
414	1	69	0	0	23.8367	1	1	0	0	0	1	4	5	1	2.83333	1	18.5333	1
415	2	62	0	0	16.8802	0	0	0	0	0	1	4	2	1	6.76667	1	6.76667	1
416	1	61	0	0	20.7612	0	0	0	0	0	0	4	1	1	4.33333	1	7.66667	1
417	2	50	0	0	23.9224	0	0	0	0	0	0	4	1	1	4.9	1	4.9	1
418	1	46	0	0	27.2817	0	0	0	0	0	1	4	1	1	16.4	1	16.4	1
419	1	55	0	1	24.8163	1	1	0	0	0	1	4	1	4	8.66667	1	9.73333	1
420	2	59	0	0	19.3337	0	0	0	0	0	1	4	2	1	13.1333	1	14.9333	1
421	1	74	0	0	23.8087	0	0	0	0	0	0	4	8	2	2.3	1	19.1	1
422	2	41	0	0	19.7055	0	0	0	0	0	0	4	1	1	4.16667	1	9.16667	1
423	2	53	0	0	21.2279	0	0	0	0	0	0	4	1	1	18.2333	1	18.2333	1
424	2	57	0	0	17.7999	0	0	0	0	1	0	4	2	2	5.73333	1	9.7	1
425	2	59	1	0	27.3399	0	0	0	0	0	0	4	2	1	6.3	1	17.9667	1
426	2	52	0	1	18.369	0	0	0	0	0	1	4	1	1	14.7	1	14.7	1
427	2	55	0	0	24.0346	0	0	0	0	0	0	3b	1	1	0.866667	1	0.866667	1
428	1	73	0	0	19.1467	0	0	0	0	0	0	4	1	2	19.2667	1	25.5	1
429	2	56	0	0	21.9899	0	0	0	0	0	1	4	1	1	7.33333	1	9.36667	1
430	2	61	0	0	23.833	0	0	0	0	0	0	4	2	2	5.46667	1	11.7	1
431	1	62	0	1	19.0311	1	1	1	0	0	1	4	2	2	7.06667	1	6.26667	1
432	1	55	0	1	24.974	0	0	0	1	0	1	4	1	4	7.63333	1	7.63333	1
433	2	47	0	1	21.875	0	0	0	0	0	0	4	2	2	4.43333	1	4.43333	1
434	2	67	0	0	22.0741	0	0	0	0	0	0	4	2	4	7.43333	1	9.13333	1
435	2	68	1	0	20.202	0	0	0	0	0	0	4	1	2	13.3	1	17.7333	1
436	2	77	0	0	21.9671	0	0	1	0	0	1	4	2	2	2.06667	1	2.23333	1
437	2	67	0	0	22.2222	0	0	1	0	0	1	4	2	2	9.16667	1	9.16667	1
438	2	68	0	0	18.2222	0	0	0	0	0	0	4	1	2	5.26667	1	10.6	1
439	2	49	0	0	25.3333	1	1	0	0	0	0	4	2	1	12	1	22.8	1
440	2	53	0	0	20.7612	0	0	0	0	0	0	4	2	2	7.5	1	7.5	1
441	1	61	0	0	21.7181	1	0	0	0	0	0	4	2	2	7.53333	1	7.53333	1
442	2	41	1	0	19.5312	0	0	0	0	0	0	4	2	1	1.93333	1	8.8	1
443	1	38	0	1	23.1206	1	0	0	0	0	0	4	2	2	4.2	1	4.2	1
444	2	46	0	1	22.1003	0	0	0	0	0	0	4	2	2	1.2	1	2.23333	1
445	1	52	0	0	17.9931	1	1	0	0	0	1	4	2	1	1.73333	1	1.73333	1
446	2	69	0	0	22.2222	0	0	1	0	0	1	4	2	1	2.36667	1	2.36667	1
447	1	81	1	1	19.1001	1	0	0	0	0	1	4	1	2	2.46667	1	2.46667	1
448	1	78	0	0	20.0617	1	1	0	0	0	0	4	2	2	1.36667	1	15.7	1
449	1	73	0	0	19.8347	1	0	1	0	0	0	4	6	1	3.1	1	8.7	1
450	1	47	0	0	22.5827	0	0	0	0	0	1	4	2	1	9.3	1	11	1
451	2	61	0	0	19.8141	0	0	1	0	0	0	4	2	1	5.8	1	5.8	1
452	1	71	0	0	22.4813	0	0	0	0	0	0	4	2	2	3.6	1	3.6	1
453	1	42	1	0	26.8923	1	1	1	0	0	0	4	2	2	3.3	1	4.06667	1
454	2	68	0	0	24.974	0	0	0	0	0	1	4	1	2	5.3	1	5.3	1
455	1	70	0	0	22.4913	1	0	1	0	0	0	4	1	2	3.4	1	3.4	1
456	1	61	0	0	17.313	0	0	0	0	0	0	4	2	2	7.33333	1	7.33333	1
457	1	52	1	0	17.51	1	1	0	0	0	0	4	1	1	2.86667	1	10.1	1
458	1	82	1	1	24.2215	0	0	1	0	0	1	4	3	1	4.8	1	4.8	1
459	1	80	0	1	18.6851	0	0	0	0	0	0	4	2	1	6.96667	1	10.6667	1
460	2	49	0	0	17.7778	0	0	0	0	0	0	4	1	4	1.13333	1	7.86667	1
461	2	64	0	0	23.1405	0	0	0	0	0	0	4	1	1	1.03333	1	4.86667	1
462	2	49	1	0	31.2175	0	0	0	0	0	1	4	2	1	3.03333	1	3.56667	1
463	1	49	1	0	23.2335	1	1	0	0	0	0	4	9	1	34.7667	1	34.7667	1
464	1	70	0	0	23.5883	0	1	0	0	0	1	4	2	1	9.03333	1	11.3667	1
465	2	64	1	0	22.8928	0	0	0	0	0	0	4	1	2	22.3333	1	23.8	1
466	2	43	0	0	20.7612	0	0	0	0	0	0	4	1	1	7.16667	1	14.8667	1
467	1	62	0	1	17.9931	1	1	0	0	0	0	4	5	4	1.03333	1	9.23333	1
468	2	64	0	0	23.0681	0	0	1	0	0	0	4	1	1	9.1	1	15.1333	1
